# Supplementary material for: Rising Roles of Small Noncoding RNAs in Cotranscriptional Regulation: In Silico Study of miRNA and piRNA Regulatory Network in Humans
Source: Genes (Basel). 2020 Apr 29;11(5):482. doi: 10.3390/genes11050482 (PMC7290514; doi:10.3390/genes11050482)
Supplement: Supplementary file 1 [file genes-11-00482-s001.zip]

Archive with 1 entries (1 files):
- genes-765136-supplementary.xlsx
