# Supplementary material for: Rising Roles of Small Noncoding RNAs in Cotranscriptional Regulation: In Silico Study of miRNA and piRNA Regulatory Network in Humans
Source: Genes (Basel). 2020 Apr 29;11(5):482. doi: 10.3390/genes11050482 (PMC7290514; doi:10.3390/genes11050482)
Supplement: Supplementary file 1 [file genes-11-00482-s001.zip › genes-765136-supplementary.xlsx]

## Sheet: FUNCTIONAL CLUSTERS
Functional Cluster	Function (Gene Ontology Term)	miRNA domains												piRNA domains
Apoptosis and cellular response to stress stimuli	cell-type specific apoptotic process	RAAAGWAA
Apoptosis and cellular response to stress stimuli	intrinsic apoptotic signaling pathway in response to endoplasmic reticulum stress														CAYCW																											ATTGCACG
Apoptosis and cellular response to stress stimuli	intrinsic apoptotic signaling pathway														CAYCW
Apoptosis and cellular response to stress stimuli	response to endoplasmic reticulum stress														CAYCW																											ATTGCACG
Apoptosis and cellular response to stress stimuli	positive regulation of apoptotic process																									HATCCTA
Apoptosis and cellular response to stress stimuli	positive regulation of programmed cell death																									HATCCTA
Apoptosis and cellular response to stress stimuli	positive regulation of cell death																									HATCCTA
Apoptosis and cellular response to stress stimuli	response to gamma radiation																																			CVTGGA
Apoptosis and cellular response to stress stimuli	response to X-ray																																			CVTGGA
Apoptosis and cellular response to stress stimuli	DNA damage response, signal transduction by p53 class mediator resulting in transcription of p21 class mediator																																			CVTGGA
Apoptosis and cellular response to stress stimuli	DNA damage response, signal transduction resulting in transcription																																			CVTGGA
Apoptosis and cellular response to stress stimuli	response to ionizing radiation																																			CVTGGA
Apoptosis and cellular response to stress stimuli	intrinsic apoptotic signaling pathway in response to DNA damage																																			CVTGGA
Apoptosis and cellular response to stress stimuli	cellular response to abiotic stimulus																																			CVTGGA
Apoptosis and cellular response to stress stimuli	damaged DNA binding																																			CVTGGA
Apoptosis and cellular response to stress stimuli	intrinsic apoptotic signaling pathway in response to DNA damage by p53 class mediator																																			CVTGGA
Apoptosis and cellular response to stress stimuli	cellular response to UV																																			CVTGGA
Apoptosis and cellular response to stress stimuli	cellular response to radiation																																			CVTGGA
Apoptosis and cellular response to stress stimuli	DNA damage response, signal transduction by p53 class mediator																																			CVTGGA
Apoptosis and cellular response to stress stimuli	signal transduction in response to DNA damage																																			CVTGGA
Apoptosis and cellular response to stress stimuli	intrinsic apoptotic signaling pathway by p53 class mediator																																			CVTGGA
Apoptosis and cellular response to stress stimuli	response to alcohol																																										CCTARAG
Apoptosis and cellular response to stress stimuli	response to organophosphorus										GGKUGGGG
Apoptosis and cellular response to stress stimuli	response to purine-containing compound										GGKUGGGG
Apoptosis and cellular response to stress stimuli	response to radiation																															TAAGGGTA
Apoptosis and cellular response to stress stimuli	response to hypoxia																	CACGK							CACTTAGS								GTACGWCA		GAACGGGY
Apoptosis and cellular response to stress stimuli	response to decreased oxygen levels																	CACGK							CACTTAGS								GTACGWCA		GAACGGGY
Apoptosis and cellular response to stress stimuli	response to oxygen levels																	CACGK							CACTTAGS								GTACGWCA		GAACGGGY
Apoptosis and cellular response to stress stimuli	regulation of transcription from RNA polymerase II promoter in response to hypoxia																	CACGK							CACTTAGS								GTACGWCA		GAACGGGY
Apoptosis and cellular response to stress stimuli	cellular response to hypoxia																	CACGK							CACTTAGS								GTACGWCA		GAACGGGY
Apoptosis and cellular response to stress stimuli	cellular response to decreased oxygen levels																	CACGK							CACTTAGS								GTACGWCA		GAACGGGY
Apoptosis and cellular response to stress stimuli	cellular response to oxygen levels																	CACGK							CACTTAGS								GTACGWCA		GAACGGGY
Cardiovascular system development	heart development	RAAAGWAA	UACUUWUG						YGGUUUUU											AGGTTKGA										CKGCTAAA								ABGTTTA
Cardiovascular system development	cardiocyte differentiation	RAAAGWAA	UACUUWUG						YGGUUUUU											AGGTTKGA										CKGCTAAA								ABGTTTA
Cardiovascular system development	cardiac muscle tissue development	RAAAGWAA																																				ABGTTTA
Cardiovascular system development	blood vessel development	RAAAGWAA	UACUUWUG																	AGGTTKGA										CKGCTAAA
Cardiovascular system development	cardiac ventricle morphogenesis	RAAAGWAA
Cardiovascular system development	cardiac right ventricle morphogenesis	RAAAGWAA
Cardiovascular system development	heart morphogenesis	RAAAGWAA																		AGGTTKGA										CKGCTAAA
Cardiovascular system development	cardiac muscle cell differentiation	RAAAGWAA	UACUUWUG						YGGUUUUU																													ABGTTTA
Cardiovascular system development	blood vessel morphogenesis		UACUUWUG																	AGGTTKGA										CKGCTAAA
Cardiovascular system development	heart valve development	RAAAGWAA
Cardiovascular system development	heart valve morphogenesis	RAAAGWAA
Cardiovascular system development	cell migration involved in sprouting angiogenesis										GGKUGGGG
Cardiovascular system development	cardiac septum development																			AGGTTKGA										CKGCTAAA
Cardiovascular system development	outflow tract septum morphogenesis																			AGGTTKGA										CKGCTAAA
Cardiovascular system development	regulation of cardiac muscle cell proliferation																			AGGTTKGA										CKGCTAAA
Cardiovascular system development	regulation of cardiac muscle tissue growth																			AGGTTKGA										CKGCTAAA
Cardiovascular system development	cardiac chamber morphogenesis																			AGGTTKGA										CKGCTAAA
Cardiovascular system development	striated muscle cell proliferation																			AGGTTKGA										CKGCTAAA
Cardiovascular system development	cardiac muscle cell proliferation																			AGGTTKGA										CKGCTAAA
Cardiovascular system development	cardioblast differentiation																			AGGTTKGA										CKGCTAAA
Cardiovascular system development	regulation of heart growth																			AGGTTKGA										CKGCTAAA
Cardiovascular system development	cardiac chamber development																			AGGTTKGA										CKGCTAAA
Cardiovascular system development	cardiac muscle tissue growth																			AGGTTKGA										CKGCTAAA
Cardiovascular system development	regulation of cardiac muscle tissue development																			AGGTTKGA										CKGCTAAA
Cardiovascular system development	cardiac muscle tissue development																			AGGTTKGA										CKGCTAAA
Cardiovascular system development	heart growth																			AGGTTKGA										CKGCTAAA
Cardiovascular system development	cardiac septum morphogenesis																			AGGTTKGA
Cardiovascular system development	outflow tract morphogenesis																			AGGTTKGA
Cardiovascular system development	positive regulation of cardiac muscle cell proliferation																			AGGTTKGA										CKGCTAAA
Cardiovascular system development	cardiac muscle cell myoblast differentiation																			AGGTTKGA										CKGCTAAA
Cardiovascular system development	regulation of transcription from RNA polymerase II promoter involved in heart development		UACUUWUG																	AGGTTKGA										CKGCTAAA
Cardiovascular system development	endocardial cushion morphogenesis																			AGGTTKGA										CKGCTAAA
Cardiovascular system development	aorta morphogenesis																			AGGTTKGA
Cardiovascular system development	aorta development																			AGGTTKGA
Cardiovascular system development	regulation of vascular endothelial growth factor production																								CACTTAGS
Cardiovascular system development	positive regulation vascular endothelial growth factor production																								CACTTAGS
Cardiovascular system development	vascular endothelial growth factor production																								CACTTAGS
Cardiovascular system development	positive regulation of vascular endothelial growth factor receptor signaling pathway																																GTACGWCA
Cardiovascular system development	endocardial cushion development																													CKGCTAAA
Digestive system development	digestive tract development			ACCAACC
Digestive system development	digestive system development			ACCAACC
Digestive system development	pancreas development		UACUUWUG										AUUACUUU		CAYCW													CCAAAK										ABGTTTA			GTGTYTA			AAGGSCAC
Digestive system development	palate development		UACUUWUG
DNA interaction/gene expression regulation	DNA binding, bending	RAAAGWAA	UACUUWUG						YGGUUUUU				AUUACUUU															CCAAAK										ABGTTTA			GTGTYTA
DNA interaction/gene expression regulation	sequence-specific DNA binding RNA polymerase II transcription factor activity	RAAAGWAA	UACUUWUG						YGGUUUUU	UGUGAY	GGKUGGGG	GGAMAG	AUUACUUU			ACTCGYG	CGTWCCCA	CACGK	ACCWY		AAAVTGC			AGCTSCTG	CACTTAGS			CCAAAK	ATGAACTC		BCATTTC		GTACGWCA			CVTGGA		ABGTTTA	CCAMTAAC		GTGTYTA			AAGGSCAC	RATGGAA	GAACWCA	CCGTAGCY	ACCDACTG
DNA interaction/gene expression regulation	sequence-specific DNA binding	RAAAGWAA	UACUUWUG	ACCAACC	CYUUCUG				YGGUUUUU	UGUGAY	GGKUGGGG	GGAMAG	AUUACUUU	HTCCY	CAYCW	ACTCGYG		CACGK	ACCWY	AGGTTKGA	AAAVTGC			AGCTSCTG	CACTTAGS				ATGAACTC	CKGCTAAA	BCATTTC		GTACGWCA					ABGTTTA	CCAMTAAC		GTGTYTA			AAGGSCAC	RATGGAA	GAACWCA		ACCDACTG
DNA interaction/gene expression regulation	RNA polymerase II distal enhancer sequence-specific DNA binding	RAAAGWAA	UACUUWUG						YGGUUUUU			GGAMAG	AUUACUUU			ACTCGYG	CGTWCCCA	CACGK							CACTTAGS			CCAAAK					GTACGWCA						CCAMTAAC
DNA interaction/gene expression regulation	transcription factor complex	RAAAGWAA	UACUUWUG	ACCAACC					YGGUUUUU			GGAMAG	AUUACUUU					CACGK					GCAGAYAC	AGCTSCTG				CCAAAK					GTACGWCA					ABGTTTA			GTGTYTA
DNA interaction/gene expression regulation	double-stranded DNA binding	RAAAGWAA	UACUUWUG						YGGUUUUU				AUUACUUU															CCAAAK										ABGTTTA			GTGTYTA
DNA interaction/gene expression regulation	structure-specific DNA binding	RAAAGWAA	UACUUWUG						YGGUUUUU				AUUACUUU														AGGYAG	CCAAAK										ABGTTTA			GTGTYTA
DNA interaction/gene expression regulation	regulatory region nucleic acid binding	RAAAGWAA	UACUUWUG	ACCAACC	CYUUCUG	ASGGAAG		CAAAAACY	YGGUUUUU	UGUGAY	GGKUGGGG	GGAMAG		HTCCY	CAYCW	ACTCGYG	CGTWCCCA	CACGK	ACCWY		AAAVTGC		GCAGAYAC	AGCTSCTG	CACTTAGS			CCAAAK	ATGAACTC	CKGCTAAA	BCATTTC		GTACGWCA			CVTGGA	GTAGCTAS	ABGTTTA	CCAMTAAC			ATTGCACG		AAGGSCAC	RATGGAA	GAACWCA		ACCDACTG
DNA interaction/gene expression regulation	regulatory region DNA binding	RAAAGWAA	UACUUWUG	ACCAACC	CYUUCUG	ASGGAAG		CAAAAACY	YGGUUUUU	UGUGAY	GGKUGGGG	GGAMAG		HTCCY	CAYCW	ACTCGYG	CGTWCCCA	CACGK	ACCWY		AAAVTGC		GCAGAYAC	AGCTSCTG	CACTTAGS		AGGYAG	CCAAAK	ATGAACTC	CKGCTAAA	BCATTTC		GTACGWCA			CVTGGA	GTAGCTAS	ABGTTTA	CCAMTAAC			ATTGCACG		AAGGSCAC	RATGGAA	GAACWCA		ACCDACTG
DNA interaction/gene expression regulation	regulation of DNA binding																																									ATTGCACG
DNA interaction/gene expression regulation	transcription regulatory region sequence-specific DNA binding	RAAAGWAA	UACUUWUG						YGGUUUUU		GGKUGGGG	GGAMAG		HTCCY		ACTCGYG			ACCWY		AAAVTGC							CCAAAK		CKGCTAAA			GTACGWCA					ABGTTTA	CCAMTAAC					AAGGSCAC	RATGGAA	GAACWCA
DNA interaction/gene expression regulation	transcription regulatory region DNA binding	RAAAGWAA	UACUUWUG	ACCAACC	CYUUCUG	ASGGAAG			YGGUUUUU	UGUGAY	GGKUGGGG	GGAMAG		HTCCY	CAYCW	ACTCGYG	CGTWCCCA	CACGK	ACCWY		AAAVTGC		GCAGAYAC	AGCTSCTG	CACTTAGS		AGGYAG	CCAAAK	ATGAACTC	CKGCTAAA	BCATTTC		GTACGWCA			CVTGGA	GTAGCTAS	ABGTTTA	CCAMTAAC			ATTGCACG		AAGGSCAC	RATGGAA	GAACWCA		ACCDACTG
DNA interaction/gene expression regulation	RNA polymerase II regulatory region sequence-specific DNA binding	RAAAGWAA	UACUUWUG						YGGUUUUU		GGKUGGGG	GGAMAG		HTCCY		ACTCGYG			ACCWY											CKGCTAAA			GTACGWCA					ABGTTTA						AAGGSCAC
DNA interaction/gene expression regulation	RNA polymerase II regulatory region DNA binding	RAAAGWAA	UACUUWUG						YGGUUUUU		GGKUGGGG	GGAMAG		HTCCY		ACTCGYG			ACCWY											CKGCTAAA			GTACGWCA					ABGTTTA						AAGGSCAC
DNA interaction/gene expression regulation	RNA polymerase II transcription regulatory region sequence-specific DNA binding transcription factor activity involved in positive regulation of transcription	RAAAGWAA	UACUUWUG																									CCAAAK										ABGTTTA						AAGGSCAC
DNA interaction/gene expression regulation	chromatin binding	RAAAGWAA										GGAMAG																								CVTGGA		ABGTTTA					CCTARAG
DNA interaction/gene expression regulation	core promoter sequence-specific DNA binding	RAAAGWAA										GGAMAG																																AAGGSCAC
DNA interaction/gene expression regulation	core promoter proximal region sequence-specific DNA binding	RAAAGWAA									GGKUGGGG					ACTCGYG							GCAGAYAC
DNA interaction/gene expression regulation	core promoter proximal region DNA binding	RAAAGWAA									GGKUGGGG					ACTCGYG							GCAGAYAC
DNA interaction/gene expression regulation	RNA polymerase II core promoter proximal region sequence-specific DNA binding transcription factor activity	RAAAGWAA	UACUUWUG								GGKUGGGG					ACTCGYG		CACGK										CCAAAK					GTACGWCA					ABGTTTA						AAGGSCAC
DNA interaction/gene expression regulation	core promoter binding	RAAAGWAA									GGKUGGGG	GGAMAG		HTCCY		ACTCGYG		CACGK																										AAGGSCAC
DNA interaction/gene expression regulation	histone deacetylase binding	RAAAGWAA	UACUUWUG					CAAAAACY	YGGUUUUU		GGKUGGGG																											ABGTTTA
DNA interaction/gene expression regulation	nuclear chromatin	RAAAGWAA						CAAAAACY			GGKUGGGG								ACCWY										ATGAACTC															AAGGSCAC		GAACWCA
DNA interaction/gene expression regulation	RNA polymerase II core promoter proximal region sequence-specific DNA binding	RAAAGWAA									GGKUGGGG					ACTCGYG
DNA interaction/gene expression regulation	direct ligand regulated sequence-specific DNA binding transcription factor activity	RAAAGWAA								UGUGAY									ACCWY		AAAVTGC								ATGAACTC															AAGGSCAC		GAACWCA
DNA interaction/gene expression regulation	transcription initiation from RNA polymerase II promoter	RAAAGWAA								UGUGAY	GGKUGGGG	GGAMAG		HTCCY					ACCWY	AGGTTKGA		GGTTCCGA	GCAGAYAC					CCAAAK	ATGAACTC							CVTGGA								AAGGSCAC		GAACWCA
DNA interaction/gene expression regulation	protein heterodimerization activity	RAAAGWAA																CACGK						AGCTSCTG									GTACGWCA					ABGTTTA								GAACWCA		ACCDACTG
DNA interaction/gene expression regulation	activating transcription factor binding	RAAAGWAA	UACUUWUG					CAAAAACY	YGGUUUUU						CAYCW				ACCWY	AGGTTKGA			GCAGAYAC					CCAAAK		CKGCTAAA			GTACGWCA
DNA interaction/gene expression regulation	nuclear chromosome part	RAAAGWAA						CAAAAACY											ACCWY										ATGAACTC															AAGGSCAC
DNA interaction/gene expression regulation	DNA-templated transcription, initiation	RAAAGWAA								UGUGAY	GGKUGGGG	GGAMAG							ACCWY	AGGTTKGA		GGTTCCGA						CCAAAK	ATGAACTC							CVTGGA								AAGGSCAC		GAACWCA
DNA interaction/gene expression regulation	RNA polymerase II core promoter sequence-specific DNA binding	RAAAGWAA
DNA interaction/gene expression regulation	RNA polymerase II transcription cofactor activity	RAAAGWAA
DNA interaction/gene expression regulation	chromatin	RAAAGWAA						CAAAAACY											ACCWY										ATGAACTC										CCAMTAAC					AAGGSCAC
DNA interaction/gene expression regulation	euchromatin																																GTACGWCA
DNA interaction/gene expression regulation	mRNA transcription from RNA polymerase II promoter		UACUUWUG																														GTACGWCA
DNA interaction/gene expression regulation	nuclear transcription factor complex			ACCAACC
DNA interaction/gene expression regulation	protein deacetylase activity							CAAAAACY
DNA interaction/gene expression regulation	histone deacetylase activity							CAAAAACY
DNA interaction/gene expression regulation	deacetylase activity							CAAAAACY
DNA interaction/gene expression regulation	nuclear chromosome							CAAAAACY											ACCWY										ATGAACTC															AAGGSCAC
DNA interaction/gene expression regulation	histone deacetylation							CAAAAACY
DNA interaction/gene expression regulation	histone deacetylase complex							CAAAAACY
DNA interaction/gene expression regulation	hydrolase activity, acting on carbon-nitrogen (but not peptide) bonds, in linear amides							CAAAAACY
DNA interaction/gene expression regulation	protein deacylation							CAAAAACY
DNA interaction/gene expression regulation	protein deacetylation							CAAAAACY
DNA interaction/gene expression regulation	transcriptional repressor complex							CAAAAACY
DNA interaction/gene expression regulation	ligand-activated sequence-specific DNA binding RNA polymerase II transcription factor activity									UGUGAY									ACCWY										ATGAACTC															AAGGSCAC		GAACWCA
DNA interaction/gene expression regulation	transcription coactivator activity									UGUGAY								CACGK	ACCWY									CCAAAK	ATGAACTC				GTACGWCA											AAGGSCAC		GAACWCA
DNA interaction/gene expression regulation	transcription corepressor activity									UGUGAY	GGKUGGGG	GGAMAG			CAYCW			CACGK															GTACGWCA											AAGGSCAC
DNA interaction/gene expression regulation	negative regulation of sequence-specific DNA binding transcription factor activity									UGUGAY																																			RATGGAA
DNA interaction/gene expression regulation	RNA polymerase II transcription factor binding										GGKUGGGG									AGGTTKGA				AGCTSCTG				CCAAAK		CKGCTAAA			GTACGWCA
DNA interaction/gene expression regulation	histone acetyltransferase binding										GGKUGGGG
DNA interaction/gene expression regulation	chromatin DNA binding											GGAMAG
DNA interaction/gene expression regulation	E-box binding											GGAMAG			CAYCW	ACTCGYG		CACGK						AGCTSCTG													GTAGCTAS										CCGTAGCY	ACCDACTG
DNA interaction/gene expression regulation	RNA polymerase II transcription regulatory region sequence-specific DNA binding transcription factor activity involved in negative regulation of transcription														CAYCW																		GTACGWCA
DNA interaction/gene expression regulation	RNA polymerase II core promoter proximal region sequence-specific DNA binding transcription factor activity involved in negative regulation of transcription														CAYCW																		GTACGWCA
DNA interaction/gene expression regulation	RNA polymerase II transcription factor binding transcription factor activity involved in positive regulation of transcription														CAYCW
DNA interaction/gene expression regulation	RNA polymerase II activating transcription factor binding														CAYCW					AGGTTKGA								CCAAAK		CKGCTAAA			GTACGWCA
DNA interaction/gene expression regulation	positive regulation of binding														CAYCW																											ATTGCACG
DNA interaction/gene expression regulation	regulation of binding																																									ATTGCACG
DNA interaction/gene expression regulation	bHLH transcription factor binding																	CACGK						AGCTSCTG
DNA interaction/gene expression regulation	RNA polymerase II transcription factor binding transcription factor activity involved in negative regulation of transcription																			AGGTTKGA										CKGCTAAA
DNA interaction/gene expression regulation	RNA polymerase II transcription factor binding transcription factor activity																			AGGTTKGA										CKGCTAAA			GTACGWCA
DNA interaction/gene expression regulation	nucleotide-binding domain, leucine rich repeat containing receptor signaling pathway																					GGTTCCGA
DNA interaction/gene expression regulation	nucleotide-binding oligomerization domain containing signaling pathway																					GGTTCCGA
DNA interaction/gene expression regulation	positive regulation of sequence-specific DNA binding transcription factor activity																					GGTTCCGA		AGCTSCTG																					RATGGAA
DNA interaction/gene expression regulation	RNA polymerase II core promoter proximal region sequence-specific DNA binding transcription factor activity involved in positive regulation of transcription																											CCAAAK										ABGTTTA						AAGGSCAC
DNA interaction/gene expression regulation	enhancer binding																													CKGCTAAA			GTACGWCA						CCAMTAAC					AAGGSCAC	RATGGAA
DNA interaction/gene expression regulation	RNA polymerase II distal enhancer sequence-specific DNA binding transcription factor activity																																GTACGWCA					ABGTTTA			GTGTYTA			AAGGSCAC	RATGGAA
DNA interaction/gene expression regulation	mRNA transcription																																GTACGWCA
DNA interaction/gene expression regulation	enhancer sequence-specific DNA binding																																GTACGWCA											AAGGSCAC	RATGGAA
DNA interaction/gene expression regulation	negative regulation of transcription by competitive promoter binding																																GTACGWCA
DNA interaction/gene expression regulation	termination of RNA polymerase III transcription																																	CGRTGCCC
DNA interaction/gene expression regulation	transcription elongation from RNA polymerase III promoter																																	CGRTGCCC
DNA interaction/gene expression regulation	RNA polymerase III activity																																	CGRTGCCC
DNA interaction/gene expression regulation	transcription from RNA polymerase III promoter																																	CGRTGCCC
DNA interaction/gene expression regulation	DNA-directed RNA polymerase activity																																	CGRTGCCC
DNA interaction/gene expression regulation	RNA polymerase activity																																	CGRTGCCC
DNA interaction/gene expression regulation	DNA-directed RNA polymerase III complex																																	CGRTGCCC
DNA interaction/gene expression regulation	DNA-templated transcription, termination																																	CGRTGCCC
DNA interaction/gene expression regulation	DNA-templated transcription, elongation																																	CGRTGCCC
DNA interaction/gene expression regulation	nucleotidyltransferase activity																																	CGRTGCCC
DNA interaction/gene expression regulation	nuclear DNA-directed RNA polymerase complex																																	CGRTGCCC
DNA interaction/gene expression regulation	DNA-directed RNA polymerase complex																																	CGRTGCCC
DNA interaction/gene expression regulation	RNA polymerase complex																																	CGRTGCCC
DNA interaction/gene expression regulation	regulation of transcription initiation from RNA polymerase II promoter																																					ABGTTTA
DNA interaction/gene expression regulation	regulation of DNA-templated transcription, initiation																																					ABGTTTA
DNA interaction/gene expression regulation	positive regulation of DNA binding																																												RATGGAA
Embryonic development (EARLY STAGES, UP TO GASTRULATION)	embryo development ending in birth or egg hatching	RAAAGWAA	UACUUWUG
Embryonic development (EARLY STAGES, UP TO GASTRULATION)	in utero embryonic development	RAAAGWAA	UACUUWUG
Embryonic development (EARLY STAGES, UP TO GASTRULATION)	pattern specification process	RAAAGWAA	UACUUWUG						YGGUUUUU				AUUACUUU							AGGTTKGA			GCAGAYAC					CCAAAK		CKGCTAAA								ABGTTTA			GTGTYTA
Embryonic development (EARLY STAGES, UP TO GASTRULATION)	ameboidal cell migration	RAAAGWAA	UACUUWUG						YGGUUUUU																																GTGTYTA
Embryonic development (EARLY STAGES, UP TO GASTRULATION)	developmental cell growth	RAAAGWAA	UACUUWUG						YGGUUUUU				AUUACUUU																									ABGTTTA			GTGTYTA
Embryonic development (EARLY STAGES, UP TO GASTRULATION)	mesenchymal cell differentiation	RAAAGWAA	UACUUWUG						YGGUUUUU				AUUACUUU																									ABGTTTA			GTGTYTA
Embryonic development (EARLY STAGES, UP TO GASTRULATION)	mesenchymal cell development	RAAAGWAA	UACUUWUG						YGGUUUUU				AUUACUUU																									ABGTTTA			GTGTYTA
Embryonic development (EARLY STAGES, UP TO GASTRULATION)	developmental growth	RAAAGWAA	UACUUWUG						YGGUUUUU				AUUACUUU																									ABGTTTA
Embryonic development (EARLY STAGES, UP TO GASTRULATION)	tissue morphogenesis	RAAAGWAA	UACUUWUG						YGGUUUUU				AUUACUUU							AGGTTKGA										CKGCTAAA								ABGTTTA			GTGTYTA
Embryonic development (EARLY STAGES, UP TO GASTRULATION)	mesenchyme development	RAAAGWAA	UACUUWUG						YGGUUUUU				AUUACUUU							AGGTTKGA										CKGCTAAA								ABGTTTA			GTGTYTA
Embryonic development (EARLY STAGES, UP TO GASTRULATION)	developmental growth involved in morphogenesis		UACUUWUG						YGGUUUUU				AUUACUUU																									ABGTTTA			GTGTYTA
Embryonic development (EARLY STAGES, UP TO GASTRULATION)	embryonic morphogenesis	RAAAGWAA	UACUUWUG	ACCAACC							GGKUGGGG				CAYCW					AGGTTKGA				AGCTSCTG				CCAAAK		CKGCTAAA
Embryonic development (EARLY STAGES, UP TO GASTRULATION)	epithelial to mesenchymal transition		UACUUWUG																				GCAGAYAC					CCAAAK
Embryonic development (EARLY STAGES, UP TO GASTRULATION)	negative regulation of epithelial to mesenchymal transition																											CCAAAK
Embryonic development (EARLY STAGES, UP TO GASTRULATION)	gastrulation		UACUUWUG																	AGGTTKGA								CCAAAK		CKGCTAAA
Embryonic development (EARLY STAGES, UP TO GASTRULATION)	regulation of gastrulation																																							KGGCTTA
Embryonic development (EARLY STAGES, UP TO GASTRULATION)	mesoderm development																			AGGTTKGA										CKGCTAAA
Embryonic development (EARLY STAGES, UP TO GASTRULATION)	mesoderm formation																													CKGCTAAA
Embryonic development (EARLY STAGES, UP TO GASTRULATION)	mesoderm morphogenesis																			AGGTTKGA										CKGCTAAA
Embryonic development (EARLY STAGES, UP TO GASTRULATION)	regulation of developmental growth																			AGGTTKGA										CKGCTAAA
Embryonic development (EARLY STAGES, UP TO GASTRULATION)	multicellular organism growth																																										CCTARAG
Embryonic development (EARLY STAGES, UP TO GASTRULATION)	regulation of multicellular organism growth																																										CCTARAG
Embryonic development (EARLY STAGES, UP TO GASTRULATION)	regulation of epithelial to mesenchymal transition	RAAAGWAA	UACUUWUG																				GCAGAYAC					CCAAAK		CKGCTAAA
Embryonic development (LATE STAGES, TISSUE PATTERNING)	embryonic organ development		UACUUWUG							UGUGAY										AGGTTKGA				AGCTSCTG
Embryonic development (LATE STAGES, TISSUE PATTERNING)	regionalization		UACUUWUG																	AGGTTKGA										CKGCTAAA
Embryonic development (LATE STAGES, TISSUE PATTERNING)	embryonic organ morphogenesis		UACUUWUG																					AGCTSCTG
Embryonic development (LATE STAGES, TISSUE PATTERNING)	embryonic appendage morphogenesis																		ACCWY	AGGTTKGA										CKGCTAAA
Embryonic development (LATE STAGES, TISSUE PATTERNING)	appendage morphogenesis																		ACCWY	AGGTTKGA										CKGCTAAA
Embryonic development (LATE STAGES, TISSUE PATTERNING)	embryonic limb morphogenesis																		ACCWY	AGGTTKGA										CKGCTAAA
Embryonic development (LATE STAGES, TISSUE PATTERNING)	limb morphogenesis																		ACCWY	AGGTTKGA										CKGCTAAA
Embryonic development (LATE STAGES, TISSUE PATTERNING)	limb development																		ACCWY	AGGTTKGA										CKGCTAAA
Embryonic development (LATE STAGES, TISSUE PATTERNING)	appendage development																		ACCWY	AGGTTKGA										CKGCTAAA
Embryonic development (LATE STAGES, TISSUE PATTERNING)	anterior/posterior pattern specification																			AGGTTKGA										CKGCTAAA
Embryonic development (LATE STAGES, TISSUE PATTERNING)	anterior/posterior axis specification																																							KGGCTTA
Embryonic development (LATE STAGES, TISSUE PATTERNING)	embryonic digit morphogenesis																			AGGTTKGA										CKGCTAAA
Embryonic development (LATE STAGES, TISSUE PATTERNING)	embryonic pattern specification																						GCAGAYAC
Embryonic development (LATE STAGES, TISSUE PATTERNING)	dorsal/ventral axis specification																						GCAGAYAC
Embryonic development (LATE STAGES, TISSUE PATTERNING)	regulation of embryonic development																											CCAAAK
Embryonic development (LATE STAGES, TISSUE PATTERNING)	specification of organ identity																											CCAAAK
Embryonic development (LATE STAGES, TISSUE PATTERNING)	regulation of organ growth																			AGGTTKGA										CKGCTAAA
Embryonic development (LATE STAGES, TISSUE PATTERNING)	organ growth																			AGGTTKGA
Endocrine signaling	cellular response to steroid hormone stimulus											GGAMAG
Endocrine signaling	response to steroid hormone																											CCAAAK
Endocrine signaling	growth hormone receptor signaling pathway													HTTCY																	BCATTTC					CVTGGA							CCTARAG
Endocrine signaling	cellular response to growth hormone stimulus													HTTCY																	BCATTTC					CVTGGA							CCTARAG
Endocrine signaling	response to growth hormone													HTTCY																	BCATTTC					CVTGGA
Endocrine signaling	response to growth hormone																																										CCTARAG
Endocrine signaling	cellular response to peptide hormone stimulus																																										CCTARAG
Endocrine signaling	response to peptide hormone																																										CCTARAG
Endocrine signaling	hormone secretion														CAYCW													CCAAAK
Endocrine signaling	hormone transport														CAYCW													CCAAAK
Endocrine signaling	insulin secretion														CAYCW													CCAAAK
Endocrine signaling	regulation of insulin secretion																											CCAAAK
Endocrine signaling	regulation of insulin secretion involved in cellular response to glucose stimulus																											CCAAAK
Endocrine signaling	peptide hormone secretion														CAYCW													CCAAAK
Endocrine signaling	regulation of hormone levels														CAYCW										CACTTAGS			CCAAAK
Endocrine signaling	regulation of peptide hormone secretion																											CCAAAK
Endocrine signaling	regulation of hormone secretion																											CCAAAK
Endocrine signaling	positive regulation of insulin secretion																											CCAAAK
Endocrine signaling	intracellular steroid hormone receptor signaling pathway																											CCAAAK
Endocrine signaling	positive regulation of peptide hormone secretion																											CCAAAK
Endocrine signaling	steroid hormone receptor binding																											CCAAAK
Endocrine signaling	steroid binding																												ATGAACTC
Endocrine signaling	response to estradiol																																										CCTARAG
Endocrine signaling	hormone-mediated signaling pathway																																										CCTARAG
Endocrine signaling	response to estrogen																																										CCTARAG
Endocrine system development	gland development	RAAAGWAA																				GGTTCCGA
Endocrine system development	endocrine system development	RAAAGWAA	UACUUWUG																									CCAAAK										ABGTTTA						AAGGSCAC
Endocrine system development	pituitary gland development	RAAAGWAA
Endocrine system development	steroid hormone receptor activity	RAAAGWAA
Endocrine system development	regulation of steroid biosynthetic process											GGAMAG			CAYCW				ACCWY										ATGAACTC															AAGGSCAC		GAACWCA
Endocrine system development	steroid biosynthetic process																																											AAGGSCAC
Endocrine system development	negative regulation of steroid biosynthetic process														CAYCW
Endocrine system development	negative regulation of steroid metabolic process														CAYCW
Endocrine system development	regulation of steroid metabolic process																		ACCWY										ATGAACTC															AAGGSCAC		GAACWCA
Endocrine system development	regulation of steroid metabolic process														CAYCW
Endocrine system development	steroid metabolic process																		ACCWY										ATGAACTC															AAGGSCAC		GAACWCA
Endocrine system development	endocrine pancreas development														CAYCW													CCAAAK										ABGTTTA			GTGTYTA			AAGGSCAC
Endocrine system development	secretory granule lumen																											CCAAAK
Endocrine system development	segmentation																													CKGCTAAA
General cellular processes / pleiotropic signal transduction pathways	regulation of smoothened signaling pathway			ACCAACC
General cellular processes / pleiotropic signal transduction pathways	smoothened signaling pathway			ACCAACC
General cellular processes / pleiotropic signal transduction pathways	negative regulation of cell cycle	RAAAGWAA
General cellular processes / pleiotropic signal transduction pathways	cell cycle arrest	RAAAGWAA
General cellular processes / pleiotropic signal transduction pathways	cellular response to cAMP										GGKUGGGG
General cellular processes / pleiotropic signal transduction pathways	response to cAMP										GGKUGGGG
General cellular processes / pleiotropic signal transduction pathways	intracellular receptor signaling pathway	RAAAGWAA								UGUGAY									ACCWY		AAAVTGC	GGTTCCGA						CCAAAK	ATGAACTC															AAGGSCAC		GAACWCA
General cellular processes / pleiotropic signal transduction pathways	positive regulation of cell-cell adhesion	RAAAGWAA	UACUUWUG
General cellular processes / pleiotropic signal transduction pathways	regulation of cell-cell adhesion		UACUUWUG
General cellular processes / pleiotropic signal transduction pathways	cellular response to inorganic substance								YGGUUUUU
General cellular processes / pleiotropic signal transduction pathways	cellular response to organic cyclic compound										GGKUGGGG
General cellular processes / pleiotropic signal transduction pathways	response to organic cyclic compound																																										CCTARAG
General cellular processes / pleiotropic signal transduction pathways	peptide secretion														CAYCW													CCAAAK
General cellular processes / pleiotropic signal transduction pathways	peptide transport														CAYCW													CCAAAK
General cellular processes / pleiotropic signal transduction pathways	regulation of receptor biosynthetic process																		ACCWY
General cellular processes / pleiotropic signal transduction pathways	receptor biosynthetic process																		ACCWY
General cellular processes / pleiotropic signal transduction pathways	response to extracellular stimulus																		ACCWY
General cellular processes / pleiotropic signal transduction pathways	cytoplasmic pattern recognition receptor signaling pathway																					GGTTCCGA
General cellular processes / pleiotropic signal transduction pathways	pattern recognition receptor signaling pathway	RAAAGWAA										GGAMAG										GGTTCCGA											GTACGWCA												RATGGAA
General cellular processes / pleiotropic signal transduction pathways	endosome membrane																					GGTTCCGA
General cellular processes / pleiotropic signal transduction pathways	endosomal part																					GGTTCCGA
General cellular processes / pleiotropic signal transduction pathways	vesicle lumen																					GGTTCCGA						CCAAAK
General cellular processes / pleiotropic signal transduction pathways	cytoplasmic membrane-bounded vesicle lumen																					GGTTCCGA						CCAAAK
General cellular processes / pleiotropic signal transduction pathways	nuclear inner membrane																						GCAGAYAC
General cellular processes / pleiotropic signal transduction pathways	membrane protein intracellular domain proteolysis																									HATCCTA
General cellular processes / pleiotropic signal transduction pathways	membrane protein proteolysis																									HATCCTA
General cellular processes / pleiotropic signal transduction pathways	membrane protein ectodomain proteolysis																									HATCCTA
General cellular processes / pleiotropic signal transduction pathways	activation of signaling protein activity involved in unfolded protein response																																GTACGWCA
General cellular processes / pleiotropic signal transduction pathways	positive regulation of nuclease activity																																GTACGWCA												RATGGAA
General cellular processes / pleiotropic signal transduction pathways	regulation of nuclease activity																																GTACGWCA												RATGGAA
General cellular processes / pleiotropic signal transduction pathways	neurotrophin TRK receptor signaling pathway								YGGUUUUU																	HATCCTA
General cellular processes / pleiotropic signal transduction pathways	neurotrophin signaling pathway								YGGUUUUU																	HATCCTA
General cellular processes / pleiotropic signal transduction pathways	insulin receptor signaling pathway								YGGUUUUU
General cellular processes / pleiotropic signal transduction pathways	phosphatidylinositol-mediated signaling								YGGUUUUU
General cellular processes / pleiotropic signal transduction pathways	inositol lipid-mediated signaling								YGGUUUUU
General cellular processes / pleiotropic signal transduction pathways	stress-activated MAPK cascade								YGGUUUUU													GGTTCCGA											GTACGWCA
General cellular processes / pleiotropic signal transduction pathways	stress-activated protein kinase signaling cascade								YGGUUUUU													GGTTCCGA											GTACGWCA
General cellular processes / pleiotropic signal transduction pathways	cellular response to insulin stimulus								YGGUUUUU
General cellular processes / pleiotropic signal transduction pathways	transforming growth factor beta receptor signaling pathway											GGAMAG											GCAGAYAC
General cellular processes / pleiotropic signal transduction pathways	Fc-epsilon receptor signaling pathway											GGAMAG					CGTWCCCA					GGTTCCGA																							RATGGAA
General cellular processes / pleiotropic signal transduction pathways	Fc receptor signaling pathway																CGTWCCCA					GGTTCCGA																							RATGGAA
General cellular processes / pleiotropic signal transduction pathways	response to transforming growth factor beta											GGAMAG											GCAGAYAC
General cellular processes / pleiotropic signal transduction pathways	cellular response to transforming growth factor beta stimulus											GGAMAG											GCAGAYAC
General cellular processes / pleiotropic signal transduction pathways	JAK-STAT cascade													HTTCY																	BCATTTC					CVTGGA							CCTARAG
General cellular processes / pleiotropic signal transduction pathways	JAK-STAT cascade involved in growth hormone signaling pathway													HTTCY																	BCATTTC					CVTGGA							CCTARAG
General cellular processes / pleiotropic signal transduction pathways	cellular response to peptide																																										CCTARAG
General cellular processes / pleiotropic signal transduction pathways	response to peptide																																										CCTARAG
General cellular processes / pleiotropic signal transduction pathways	Notch signaling pathway													HTTCY												HATCCTA										CVTGGA
General cellular processes / pleiotropic signal transduction pathways	signal release														CAYCW													CCAAAK
General cellular processes / pleiotropic signal transduction pathways	amide transport														CAYCW													CCAAAK
General cellular processes / pleiotropic signal transduction pathways	Hsp90 protein binding																	CACGK															GTACGWCA
General cellular processes / pleiotropic signal transduction pathways	heat shock protein binding																	CACGK															GTACGWCA
General cellular processes / pleiotropic signal transduction pathways	regulation of transcription from RNA polymerase II promoter in response to stress																	CACGK			AAAVTGC				CACTTAGS								GTACGWCA		GAACGGGY
General cellular processes / pleiotropic signal transduction pathways	regulation of DNA-templated transcription in response to stress																	CACGK			AAAVTGC				CACTTAGS								GTACGWCA		GAACGGGY
General cellular processes / pleiotropic signal transduction pathways	monocarboxylic acid binding																		ACCWY										ATGAACTC															AAGGSCAC		GAACWCA
General cellular processes / pleiotropic signal transduction pathways	response to lipid																		ACCWY										ATGAACTC															AAGGSCAC
General cellular processes / pleiotropic signal transduction pathways	carboxylic acid binding																		ACCWY																											GAACWCA
General cellular processes / pleiotropic signal transduction pathways	organic acid binding																		ACCWY																											GAACWCA
General cellular processes / pleiotropic signal transduction pathways	drug binding																		ACCWY
General cellular processes / pleiotropic signal transduction pathways	activation of protein kinase activity																					GGTTCCGA
General cellular processes / pleiotropic signal transduction pathways	activation of MAPK activity																					GGTTCCGA
General cellular processes / pleiotropic signal transduction pathways	positive regulation of MAPK cascade																					GGTTCCGA
General cellular processes / pleiotropic signal transduction pathways	positive regulation of MAP kinase activity																					GGTTCCGA
General cellular processes / pleiotropic signal transduction pathways	regulation of protein serine/threonine kinase activity																					GGTTCCGA
General cellular processes / pleiotropic signal transduction pathways	JNK cascade																					GGTTCCGA
General cellular processes / pleiotropic signal transduction pathways	positive regulation of protein serine/threonine kinase activity																					GGTTCCGA
General cellular processes / pleiotropic signal transduction pathways	regulation of MAP kinase activity																					GGTTCCGA
General cellular processes / pleiotropic signal transduction pathways	I-kappaB kinase/NF-kappaB signaling																					GGTTCCGA
General cellular processes / pleiotropic signal transduction pathways	transforming growth factor beta receptor binding																					GGTTCCGA	GCAGAYAC
General cellular processes / pleiotropic signal transduction pathways	SMAD protein import into nucleus																					GGTTCCGA
General cellular processes / pleiotropic signal transduction pathways	transforming growth factor beta receptor, cytoplasmic mediator activity																						GCAGAYAC
General cellular processes / pleiotropic signal transduction pathways	I-SMAD binding																						GCAGAYAC
General cellular processes / pleiotropic signal transduction pathways	SMAD protein complex assembly																						GCAGAYAC
General cellular processes / pleiotropic signal transduction pathways	receptor signaling protein activity																						GCAGAYAC
General cellular processes / pleiotropic signal transduction pathways	BMP signaling pathway																						GCAGAYAC
General cellular processes / pleiotropic signal transduction pathways	SMAD binding																						GCAGAYAC
General cellular processes / pleiotropic signal transduction pathways	transmembrane receptor protein serine/threonine kinase signaling pathway																						GCAGAYAC
General cellular processes / pleiotropic signal transduction pathways	co-SMAD binding																						GCAGAYAC
General cellular processes / pleiotropic signal transduction pathways	R-SMAD binding																						GCAGAYAC
General cellular processes / pleiotropic signal transduction pathways	regulation of transforming growth factor beta receptor signaling pathway																						GCAGAYAC
General cellular processes / pleiotropic signal transduction pathways	regulation of BMP signaling pathway																						GCAGAYAC
General cellular processes / pleiotropic signal transduction pathways	regulation of cellular response to growth factor stimulus																						GCAGAYAC
General cellular processes / pleiotropic signal transduction pathways	regulation of transmembrane receptor protein serine/threonine kinase signaling pathway																						GCAGAYAC
General cellular processes / pleiotropic signal transduction pathways	small conjugating protein ligase binding																						GCAGAYAC
General cellular processes / pleiotropic signal transduction pathways	ubiquitin protein ligase binding																						GCAGAYAC
General cellular processes / pleiotropic signal transduction pathways	negative regulation of transforming growth factor beta receptor signaling pathway																						GCAGAYAC
General cellular processes / pleiotropic signal transduction pathways	response to fluid shear stress																						GCAGAYAC
General cellular processes / pleiotropic signal transduction pathways	negative regulation of cellular response to growth factor stimulus																						GCAGAYAC
General cellular processes / pleiotropic signal transduction pathways	negative regulation of transmembrane receptor protein serine/threonine kinase signaling pathway																						GCAGAYAC
General cellular processes / pleiotropic signal transduction pathways	activin receptor signaling pathway																						GCAGAYAC
General cellular processes / pleiotropic signal transduction pathways	regulation of pathway-restricted SMAD protein phosphorylation																						GCAGAYAC
General cellular processes / pleiotropic signal transduction pathways	pathway-restricted SMAD protein phosphorylation																						GCAGAYAC
General cellular processes / pleiotropic signal transduction pathways	response to BMP																						GCAGAYAC
General cellular processes / pleiotropic signal transduction pathways	cellular response to BMP stimulus																						GCAGAYAC
General cellular processes / pleiotropic signal transduction pathways	nodal signaling pathway																						GCAGAYAC
General cellular processes / pleiotropic signal transduction pathways	regulation of homeostatic process																								CACTTAGS
General cellular processes / pleiotropic signal transduction pathways	Notch receptor processing																									HATCCTA
General cellular processes / pleiotropic signal transduction pathways	regulation of peptide secretion																											CCAAAK
General cellular processes / pleiotropic signal transduction pathways	regulation of peptide transport																											CCAAAK
General cellular processes / pleiotropic signal transduction pathways	positive regulation of peptide secretion																											CCAAAK
General cellular processes / pleiotropic signal transduction pathways	response to glucose																											CCAAAK
General cellular processes / pleiotropic signal transduction pathways	response to monosaccharide																											CCAAAK
General cellular processes / pleiotropic signal transduction pathways	response to hexose																											CCAAAK
General cellular processes / pleiotropic signal transduction pathways	positive regulation of hormone secretion																											CCAAAK
General cellular processes / pleiotropic signal transduction pathways	response to carbohydrate																											CCAAAK
General cellular processes / pleiotropic signal transduction pathways	ligand-dependent nuclear receptor binding																											CCAAAK
General cellular processes / pleiotropic signal transduction pathways	retinoic acid receptor signaling pathway																												ATGAACTC
General cellular processes / pleiotropic signal transduction pathways	cellular response to lipid																												ATGAACTC
General cellular processes / pleiotropic signal transduction pathways	regulation of growth																													CKGCTAAA													CCATARAG
General cellular processes / pleiotropic signal transduction pathways	negative regulation of Wnt signaling pathway																													CKGCTAAA
General cellular processes / pleiotropic signal transduction pathways	detection of abiotic stimulus																															TAAGGGTA
General cellular processes / pleiotropic signal transduction pathways	detection of stimulus																											CCAAAK				TAAGGGTA
General cellular processes / pleiotropic signal transduction pathways	protein kinase binding																																										CCTARAG
General cellular processes / pleiotropic signal transduction pathways	protein tyrosine phosphatase activity																																										CCTARAG
General cellular processes / pleiotropic signal transduction pathways	peptidyl-tyrosine dephosphorylation																																										CCTARAG
General cellular processes / pleiotropic signal transduction pathways	cellular response to epidermal growth factor stimulus																																										CCTARAG
General cellular processes / pleiotropic signal transduction pathways	peptidyl-tyrosine phosphorylation																																										CCTARAG
General cellular processes / pleiotropic signal transduction pathways	hippo signaling																			AGGTTKGA																CVTGGA
Hemopoiesis	regulation of erythrocyte differentiation																								CACTTAGS
Hemopoiesis	erythrocyte differentiation																																GTACGWCA
Hemopoiesis	lymphocyte differentiation	RAAAGWAA
Hemopoiesis	leukocyte differentiation	RAAAGWAA																			AAAVTGC
Hemopoiesis	leukocyte apoptotic process	RAAAGWAA
Hemopoiesis	regulation of leukocyte differentiation	RAAAGWAA																			AAAVTGC
Hemopoiesis	alpha-beta T cell differentiation	RAAAGWAA																			AAAVTGC
Hemopoiesis	hemopoiesis	RAAAGWAA
Hemopoiesis	regulation of leukocyte apoptotic process	RAAAGWAA
Hemopoiesis	hematopoietic or lymphoid organ development	RAAAGWAA
Hemopoiesis	myeloid cell apoptotic process	RAAAGWAA
Hemopoiesis	regulation of lymphocyte differentiation	RAAAGWAA
Hemopoiesis	negative regulation of leukocyte apoptotic process	RAAAGWAA
Hemopoiesis	T-helper cell differentiation	RAAAGWAA																			AAAVTGC
Hemopoiesis	regulation of myeloid cell differentiation	RAAAGWAA																							CACTTAGS														CCAMTAAC
Hemopoiesis	myeloid cell differentiation																																GTACGWCA
Immune system development and function	type I interferon signaling pathway	RAAAGWAA										GGAMAG	AUUACUUU								AAAVTGC																						CCTARAG		RATGGAA
Immune system development and function	cellular response to type I interferon	RAAAGWAA										GGAMAG	AUUACUUU								AAAVTGC																						CCTARAG		RATGGAA
Immune system development and function	response to type I interferon	RAAAGWAA										GGAMAG	AUUACUUU								AAAVTGC																						CCTARAG		RATGGAA
Immune system development and function	interferon-gamma-mediated signaling pathway	RAAAGWAA										GGAMAG	AUUACUUU								AAAVTGC																						CCTARAG		RATGGAA
Immune system development and function	cellular response to interferon-gamma	RAAAGWAA										GGAMAG	AUUACUUU								AAAVTGC																								RATGGAA
Immune system development and function	response to interferon-gamma	RAAAGWAA											AUUACUUU								AAAVTGC
Immune system development and function	positive regulation of interferon-beta production	RAAAGWAA											AUUACUUU								AAAVTGC													CGRTGCCC
Immune system development and function	regulation of interferon-beta production	RAAAGWAA											AUUACUUU								AAAVTGC													CGRTGCCC
Immune system development and function	interferon-beta production	RAAAGWAA											AUUACUUU								AAAVTGC													CGRTGCCC
Immune system development and function	positive regulation of interferon-alpha production	RAAAGWAA											AUUACUUU								AAAVTGC
Immune system development and function	adaptive immune response	RAAAGWAA
Immune system development and function	T cell differentiation	RAAAGWAA																			AAAVTGC
Immune system development and function	interleukin-4 production	RAAAGWAA
Immune system development and function	regulation of interleukin-4 production	RAAAGWAA
Immune system development and function	alpha-beta T cell activation	RAAAGWAA																			AAAVTGC
Immune system development and function	adaptive immune response based on somatic recombination of immune receptors built from immunoglobulin superfamily domains	RAAAGWAA
Immune system development and function	CD4-positive, alpha-beta T cell differentiation	RAAAGWAA																			AAAVTGC
Immune system development and function	regulation of adaptive immune response	RAAAGWAA
Immune system development and function	CD4-positive, alpha-beta T cell activation	RAAAGWAA																			AAAVTGC
Immune system development and function	regulation of interleukin-5 production	RAAAGWAA
Immune system development and function	interleukin-5 production	RAAAGWAA
Immune system development and function	regulation of interleukin-13 production	RAAAGWAA
Immune system development and function	inflammatory cell apoptotic process	RAAAGWAA
Immune system development and function	interleukin-13 production	RAAAGWAA
Immune system development and function	T cell activation	RAAAGWAA
Immune system development and function	regulation of interferon-alpha production	RAAAGWAA																			AAAVTGC
Immune system development and function	interferon-alpha production	RAAAGWAA																			AAAVTGC
Immune system development and function	immune system development	RAAAGWAA
Immune system development and function	regulation of T cell differentiation	RAAAGWAA
Immune system development and function	response to virus	RAAAGWAA
Immune system development and function	positive regulation of cytokine production	RAAAGWAA																			AAAVTGC													CGRTGCCC											RATGGAA
Immune system development and function	CD4-positive, alpha-beta T cell differentiation involved in immune response	RAAAGWAA																			AAAVTGC
Immune system development and function	toll-like receptor signaling pathway	RAAAGWAA										GGAMAG										GGTTCCGA											GTACGWCA												RATGGAA
Immune system development and function	alpha-beta T cell differentiation involved in immune response	RAAAGWAA																			AAAVTGC
Immune system development and function	alpha-beta T cell activation involved in immune response	RAAAGWAA																			AAAVTGC
Immune system development and function	lymphocyte activation involved in immune response	RAAAGWAA
Immune system development and function	type I interferon production	RAAAGWAA										GGAMAG									AAAVTGC													CGRTGCCC											RATGGAA
Immune system development and function	T cell differentiation involved in immune response	RAAAGWAA																			AAAVTGC
Immune system development and function	TRIF-dependent toll-like receptor signaling pathway	RAAAGWAA					GCUUCCHU					GGAMAG										GGTTCCGA											GTACGWCA												RATGGAA
Immune system development and function	regulation of innate immune response	RAAAGWAA										GGAMAG										GGTTCCGA																							RATGGAA
Immune system development and function	MyD88-independent toll-like receptor signaling pathway	RAAAGWAA					GCUUCCHU					GGAMAG										GGTTCCGA											GTACGWCA												RATGGAA
Immune system development and function	MyD88-dependent toll-like receptor signaling pathway	RAAAGWAA					GCUUCCHU															GGTTCCGA											GTACGWCA												RATGGAA
Immune system development and function	toll-like receptor 3 signaling pathway	RAAAGWAA					GCUUCCHU					GGAMAG										GGTTCCGA											GTACGWCA												RATGGAA
Immune system development and function	innate immune response-activating signal transduction	RAAAGWAA										GGAMAG										GGTTCCGA											GTACGWCA												RATGGAA
Immune system development and function	activation of innate immune response	RAAAGWAA										GGAMAG										GGTTCCGA											GTACGWCA												RATGGAA
Immune system development and function	regulation of alpha-beta T cell activation	RAAAGWAA																			AAAVTGC
Immune system development and function	leukocyte activation involved in immune response	RAAAGWAA
Immune system development and function	cell activation involved in immune response	RAAAGWAA
Immune system development and function	positive regulation of innate immune response	RAAAGWAA																				GGTTCCGA											GTACGWCA												RATGGAA
Immune system development and function	regulation of type I interferon production	RAAAGWAA										GGAMAG									AAAVTGC													CGRTGCCC											RATGGAA
Immune system development and function	toll-like receptor 4 signaling pathway	RAAAGWAA										GGAMAG										GGTTCCGA											GTACGWCA												RATGGAA
Immune system development and function	regulation of lymphocyte activation	RAAAGWAA
Immune system development and function	B cell activation	RAAAGWAA
Immune system development and function	cellular response to interleukin-4	RAAAGWAA
Immune system development and function	regulation of interleukin-2 biosynthetic process	RAAAGWAA
Immune system development and function	T cell activation involved in immune response	RAAAGWAA
Immune system development and function	T-helper 17 type immune response	RAAAGWAA
Immune system development and function	lymphocyte proliferation	RAAAGWAA
Immune system development and function	mononuclear cell proliferation	RAAAGWAA
Immune system development and function	toll-like receptor 5 signaling pathway						GCUUCCHU															GGTTCCGA											GTACGWCA												RATGGAA
Immune system development and function	toll-like receptor TLR6:TLR2 signaling pathway						GCUUCCHU															GGTTCCGA											GTACGWCA												RATGGAA
Immune system development and function	toll-like receptor 9 signaling pathway						GCUUCCHU															GGTTCCGA											GTACGWCA												RATGGAA
Immune system development and function	toll-like receptor TLR1:TLR2 signaling pathway						GCUUCCHU															GGTTCCGA											GTACGWCA												RATGGAA
Immune system development and function	toll-like receptor 2 signaling pathway						GCUUCCHU															GGTTCCGA											GTACGWCA												RATGGAA
Immune system development and function	toll-like receptor 10 signaling pathway						GCUUCCHU															GGTTCCGA											GTACGWCA												RATGGAA
Immune system development and function	negative regulation of macrophage derived foam cell differentiation																		ACCWY
Immune system development and function	regulation of macrophage derived foam cell differentiation																		ACCWY
Immune system development and function	foam cell differentiation																		ACCWY
Immune system development and function	macrophage derived foam cell differentiation																		ACCWY
Immune system development and function	positive regulation of type I interferon production																				AAAVTGC													CGRTGCCC											RATGGAA
Immune system development and function	positive regulation of NF-kappaB transcription factor activity																					GGTTCCGA
Immune system development and function	immune response-regulating cell surface receptor signaling pathway																					GGTTCCGA																					CCTARAG		RATGGAA
Immune system development and function	regulation of cytokine production involved in immune response																					GGTTCCGA
Immune system development and function	cytokine production involved in immune response																					GGTTCCGA
Immune system development and function	regulation of production of molecular mediator of immune response																					GGTTCCGA
Immune system development and function	immune response-activating cell surface receptor signaling pathway																					GGTTCCGA
Immune system development and function	negative regulation of cytokine production involved in immune response																					GGTTCCGA
Immune system development and function	myeloid leukocyte cytokine production																					GGTTCCGA
Immune system development and function	negative regulation of production of molecular mediator of immune response																					GGTTCCGA
Immune system development and function	production of molecular mediator of immune response																					GGTTCCGA
Immune system development and function	MHC protein complex binding																					GGTTCCGA
Immune system development and function	MHC class II protein complex binding																					GGTTCCGA
Immune system development and function	positive regulation of defense response																					GGTTCCGA																							RATGGAA
Immune system development and function	cytokine receptor binding																						GCAGAYAC
Immune system development and function	regulation of cytokine biosynthetic process																																									ATTGCACG
Immune system development and function	cytokine biosynthetic process																																									ATTGCACG
Immune system development and function	cytokine metabolic process																																									ATTGCACG
Immune system development and function	regulation of interleukin-8 production																																									ATTGCACG
Immune system development and function	inflammatory response																																									ATTGCACG			RATGGAA
Immune system development and function	interleukin-8 production																																									ATTGCACG
Immune system development and function	platelet-derived growth factor receptor signaling pathway																																										CCTARAG
Immune system development and function	regulation of interferon-gamma-mediated signaling pathway																																										CCTARAG
Immune system development and function	regulation of response to interferon-gamma																																										CCTARAG
Immune system development and function	regulation of type I interferon-mediated signaling pathway																																										CCTARAG
Metabolic processes	regulation of cholesterol storage																		ACCWY
Metabolic processes	cholesterol storage																		ACCWY
Metabolic processes	cholesterol homeostasis																		ACCWY																									AAGGSCAC
Metabolic processes	negative regulation of lipid storage																		ACCWY
Metabolic processes	regulation of lipid storage																		ACCWY
Metabolic processes	lipid storage																		ACCWY
Metabolic processes	fatty acid binding																		ACCWY
Metabolic processes	fatty acid transport																		ACCWY
Metabolic processes	lipid homeostasis																		ACCWY
Metabolic processes	regulation of lipid biosynthetic process														CAYCW				ACCWY										ATGAACTC															AAGGSCAC		GAACWCA
Metabolic processes	negative regulation of lipid biosynthetic process														CAYCW
Metabolic processes	negative regulation of lipid metabolic process														CAYCW
Metabolic processes	regulation of lipid metabolic process														CAYCW				ACCWY																									AAGGSCAC
Metabolic processes	cellular carbohydrate catabolic process																								CACTTAGS
Metabolic processes	regulation of cellular ketone metabolic process																		ACCWY																									AAGGSCAC
Metabolic processes	cellular ketone metabolic process																		ACCWY
Metabolic processes	receptor metabolic process																		ACCWY
Metabolic processes	response to acid																		ACCWY										ATGAACTC															AAGGSCAC
Metabolic processes	sterol homeostasis																		ACCWY																									AAGGSCAC
Metabolic processes	amyloid precursor protein catabolic process																									HATCCTA
Metabolic processes	amyloid precursor protein metabolic process																									HATCCTA
Metabolic processes	glucose homeostasis																											CCAAAK
Metabolic processes	glucose metabolic process																																GTACGWCA		GAACGGGY
Metabolic processes	regulation of glucose metabolic process																																GTACGWCA
Metabolic processes	carbohydrate homeostasis																											CCAAAK
Metabolic processes	energy reserve metabolic process																											CCAAAK
Metabolic processes	regulation of hormone biosynthetic process																																GTACGWCA
Metabolic processes	hormone biosynthetic process																																		GAACGGGY
Metabolic processes	positive regulation of glycolysis																																GTACGWCA		GAACGGGY
Metabolic processes	hexose metabolic process																																GTACGWCA		GAACGGGY
Metabolic processes	glycolysis																																		GAACGGGY
Metabolic processes	glucose catabolic process																																		GAACGGGY
Metabolic processes	monosaccharide catabolic process																																		GAACGGGY
Metabolic processes	hexose catabolic process																																		GAACGGGY
Metabolic processes	single-organism carbohydrate catabolic process																																		GAACGGGY
Metabolic processes	carbohydrate catabolic process																																		GAACGGGY
Metabolic processes	monosaccharide metabolic process																																		GAACGGGY
Metabolic processes	cellular carbohydrate metabolic process																																		GAACGGGY
Metabolic processes	carbohydrate phosphorylation																																		GAACGGGY
Metabolic processes	carbohydrate kinase activity																																		GAACGGGY
Metabolic processes	creatine metabolic process																																										CCTARAG
Metabolic processes	tricarboxylic acid metabolic process																																										CCTARAG
Metabolic processes	2-oxoglutarate metabolic process																																										CCTARAG
Metabolic processes	branched-chain amino acid metabolic process																																										CCTARAG
Metabolic processes	dicarboxylic acid metabolic process																																										CCTARAG
Metabolic processes	positive regulation of lipid biosynthetic process																																											AAGGSCAC
Metabolic processes	monocarboxylic acid biosynthetic process																																											AAGGSCAC
Miscellaneous develomental processes	morphogenesis of an epithelium	RAAAGWAA	UACUUWUG						YGGUUUUU				AUUACUUU																									ABGTTTA			GTGTYTA
Miscellaneous develomental processes	columnar/cuboidal epithelial cell differentiation	RAAAGWAA	UACUUWUG						YGGUUUUU				AUUACUUU																									ABGTTTA			GTGTYTA
Miscellaneous develomental processes	melanocyte differentiation	RAAAGWAA	UACUUWUG						YGGUUUUU				AUUACUUU																									ABGTTTA			GTGTYTA
Miscellaneous develomental processes	epithelial cell differentiation	RAAAGWAA	UACUUWUG						YGGUUUUU				AUUACUUU																												GTGTYTA
Miscellaneous develomental processes	morphogenesis of a branching structure	RAAAGWAA	UACUUWUG						YGGUUUUU				AUUACUUU																												GTGTYTA
Miscellaneous develomental processes	morphogenesis of a branching epithelium	RAAAGWAA	UACUUWUG						YGGUUUUU				AUUACUUU																												GTGTYTA
Miscellaneous develomental processes	epithelial cell proliferation	RAAAGWAA
Miscellaneous develomental processes	regulation of epithelial cell proliferation	RAAAGWAA
miscellaneous develomental processes	regulation of fat cell differentiation																		ACCWY																							ATTGCACG
miscellaneous develomental processes	fat cell differentiation																		ACCWY																							ATTGCACG
miscellaneous develomental processes	negative regulation of fat cell differentiation																																									ATTGCACG
miscellaneous develomental processes	connective tissue development	RAAAGWAA	UACUUWUG						YGGUUUUU				AUUACUUU																												GTGTYTA
miscellaneous develomental processes	developmental pigmentation	RAAAGWAA	UACUUWUG						YGGUUUUU				AUUACUUU																									ABGTTTA			GTGTYTA
miscellaneous develomental processes	pigment cell differentiation	RAAAGWAA	UACUUWUG						YGGUUUUU				AUUACUUU																									ABGTTTA			GTGTYTA
miscellaneous develomental processes	pigmentation	RAAAGWAA	UACUUWUG						YGGUUUUU				AUUACUUU																									ABGTTTA			GTGTYTA
Muscle development	muscle structure development	RAAAGWAA	UACUUWUG						YGGUUUUU											AGGTTKGA				AGCTSCTG						CKGCTAAA								ABGTTTA
Muscle development	striated muscle tissue development	RAAAGWAA	UACUUWUG																	AGGTTKGA				AGCTSCTG						CKGCTAAA								ABGTTTA
Muscle development	muscle tissue development	RAAAGWAA	UACUUWUG																	AGGTTKGA				AGCTSCTG						CKGCTAAA								ABGTTTA
Muscle development	striated muscle cell differentiation	RAAAGWAA	UACUUWUG																	AGGTTKGA										CKGCTAAA								ABGTTTA
Muscle development	muscle organ development	RAAAGWAA	UACUUWUG						YGGUUUUU											AGGTTKGA				AGCTSCTG						CKGCTAAA								ABGTTTA
Muscle development	muscle cell differentiation	RAAAGWAA	UACUUWUG						YGGUUUUU											AGGTTKGA				AGCTSCTG						CKGCTAAA								ABGTTTA
Muscle development	skeletal muscle organ development	RAAAGWAA																						AGCTSCTG
Muscle development	smooth muscle tissue development	RAAAGWAA
Muscle development	striated muscle cell development		UACUUWUG
Muscle development	muscle cell development		UACUUWUG
Muscle development	smooth muscle cell differentiation								YGGUUUUU																													ABGTTTA
Muscle development	regulation of muscle cell differentiation								YGGUUUUU															AGCTSCTG
Muscle development	muscle cell fate commitment											GGAMAG								AGGTTKGA				AGCTSCTG
Muscle development	myoblast differentiation														CAYCW					AGGTTKGA										CKGCTAAA
Muscle development	regulation of muscle tissue development																			AGGTTKGA										CKGCTAAA
Muscle development	regulation of striated muscle tissue development																			AGGTTKGA										CKGCTAAA
Muscle development	regulation of muscle organ development																			AGGTTKGA										CKGCTAAA
Muscle development	muscle cell proliferation																													CKGCTAAA
Muscle development	positive regulation of muscle cell differentiation																							AGCTSCTG
Muscle development	skeletal muscle tissue development																							AGCTSCTG
Neural system development and function	tube development	RAAAGWAA	UACUUWUG						YGGUUUUU				AUUACUUU																									ABGTTTA			GTGTYTA
Neural system development and function	neuroepithelial cell differentiation	RAAAGWAA	UACUUWUG						YGGUUUUU				AUUACUUU																									ABGTTTA			GTGTYTA
Neural system development and function	epithelial tube morphogenesis	RAAAGWAA	UACUUWUG						YGGUUUUU				AUUACUUU																									ABGTTTA			GTGTYTA
Neural system development and function	sympathetic nervous system development	RAAAGWAA	UACUUWUG						YGGUUUUU				AUUACUUU																									ABGTTTA			GTGTYTA
Neural system development and function	tube morphogenesis	RAAAGWAA	UACUUWUG						YGGUUUUU				AUUACUUU																									ABGTTTA			GTGTYTA
Neural system development and function	glial cell differentiation	RAAAGWAA	UACUUWUG						YGGUUUUU				AUUACUUU																									ABGTTTA			GTGTYTA
Neural system development and function	autonomic nervous system development	RAAAGWAA	UACUUWUG						YGGUUUUU				AUUACUUU																									ABGTTTA			GTGTYTA
Neural system development and function	neural crest cell differentiation	RAAAGWAA	UACUUWUG						YGGUUUUU				AUUACUUU																									ABGTTTA			GTGTYTA
Neural system development and function	gliogenesis	RAAAGWAA	UACUUWUG						YGGUUUUU				AUUACUUU
Neural system development and function	neural crest cell migration	RAAAGWAA	UACUUWUG						YGGUUUUU				AUUACUUU																									ABGTTTA			GTGTYTA
Neural system development and function	neural crest cell development	RAAAGWAA	UACUUWUG						YGGUUUUU				AUUACUUU																									ABGTTTA			GTGTYTA
Neural system development and function	glial cell development	RAAAGWAA	UACUUWUG						YGGUUUUU				AUUACUUU																									ABGTTTA			GTGTYTA
Neural system development and function	enteric nervous system development	RAAAGWAA	UACUUWUG						YGGUUUUU				AUUACUUU																									ABGTTTA			GTGTYTA
Neural system development and function	axon extension involved in axon guidance	RAAAGWAA	UACUUWUG						YGGUUUUU				AUUACUUU																									ABGTTTA			GTGTYTA
Neural system development and function	neuron projection extension involved in neuron projection guidance	RAAAGWAA	UACUUWUG						YGGUUUUU				AUUACUUU																									ABGTTTA			GTGTYTA
Neural system development and function	cranial nerve development	RAAAGWAA	UACUUWUG						YGGUUUUU				AUUACUUU																									ABGTTTA			GTGTYTA
Neural system development and function	branching morphogenesis of an epithelial tube	RAAAGWAA	UACUUWUG						YGGUUUUU				AUUACUUU																									ABGTTTA			GTGTYTA
Neural system development and function	nerve development	RAAAGWAA	UACUUWUG						YGGUUUUU				AUUACUUU																									ABGTTTA			GTGTYTA
Neural system development and function	peripheral nervous system development	RAAAGWAA	UACUUWUG						YGGUUUUU				AUUACUUU																									ABGTTTA	CCAMTAAC		GTGTYTA
Neural system development and function	neuron projection extension	RAAAGWAA	UACUUWUG						YGGUUUUU				AUUACUUU																									ABGTTTA			GTGTYTA
Neural system development and function	axon extension	RAAAGWAA	UACUUWUG						YGGUUUUU				AUUACUUU																									ABGTTTA			GTGTYTA
Neural system development and function	neuron fate commitment	RAAAGWAA	UACUUWUG																						CACTTAGS			CCAAAK										ABGTTTA			GTGTYTA
Neural system development and function	chordate embryonic development	RAAAGWAA	UACUUWUG
Neural system development and function	positive regulation of neuron differentiation	RAAAGWAA	UACUUWUG												CAYCW									AGCTSCTG																								ACCDACTG
Neural system development and function	regulation of neuron differentiation	RAAAGWAA																						AGCTSCTG																								ACCDACTG
Neural system development and function	regulation of neurogenesis																							AGCTSCTG																								ACCDACTG
Neural system development and function	regulation of nervous system development																							AGCTSCTG
Neural system development and function	negative regulation of neuron differentiation																							AGCTSCTG
Neural system development and function	axon ensheathment																																										CCTARAG
Neural system development and function	ensheathment of neurons																																										CCTARAG
Neural system development and function	sensory system development	RAAAGWAA	UACUUWUG						YGGUUUUU				AUUACUUU																									ABGTTTA			GTGTYTA
Neural system development and function	sensory organ development	RAAAGWAA
Neural system development and function	ear development	RAAAGWAA
Neural system development and function	retina morphogenesis in camera-type eye																																											AAGGSCAC
Neural system development and function	neural retina development																																											AAGGSCAC				ACCDACTG
Neural system development and function	retina development in camera-type eye																																											AAGGSCAC				ACCDACTG
Neural system development and function	camera-type eye morphogenesis																																											AAGGSCAC
Neural system development and function	detection of light stimulus																															TAAGGGTA
Neural system development and function	phototransduction																															TAAGGGTA
Neural system development and function	detection of external stimulus																															TAAGGGTA
Neural system development and function	visual perception																															TAAGGGTA
Neural system development and function	sensory perception of light stimulus																															TAAGGGTA
Neural system development and function	response to light stimulus																	CACGK														TAAGGGTA
Neural system development and function	regulation of rhodopsin mediated signaling pathway																															TAAGGGTA
Neural system development and function	rhodopsin mediated signaling pathway																															TAAGGGTA
Regulation of circadian rhythm	circadian rhythm															ACTCGYG		CACGK	ACCWY										ATGAACTC				GTACGWCA
Regulation of circadian rhythm	rhythmic process															ACTCGYG		CACGK
Regulation of circadian rhythm	circadian regulation of gene expression															ACTCGYG		CACGK															GTACGWCA
Regulation of circadian rhythm	regulation of circadian rhythm															ACTCGYG		CACGK	ACCWY										ATGAACTC
Respiratory system development	lung development	RAAAGWAA																																				ABGTTTA
Respiratory system development	respiratory system development	RAAAGWAA																																				ABGTTTA
Respiratory system development	respiratory tube development	RAAAGWAA																																				ABGTTTA
RNA-mediated gene silencing	production of miRNAs involved in gene silencing by miRNA																						GCAGAYAC
RNA-mediated gene silencing	dsRNA fragmentation																						GCAGAYAC
RNA-mediated gene silencing	production of small RNA involved in gene silencing by RNA																						GCAGAYAC
RNA-mediated gene silencing	cellular response to dsRNA																						GCAGAYAC
RNA-mediated gene silencing	gene silencing by miRNA																						GCAGAYAC
RNA-mediated gene silencing	posttranscriptional gene silencing by RNA																						GCAGAYAC
RNA-mediated gene silencing	posttranscriptional gene silencing																						GCAGAYAC
RNA-mediated gene silencing	gene silencing by RNA																						GCAGAYAC
RNA-mediated gene silencing	response to dsRNA																						GCAGAYAC
RNA-mediated gene silencing	gene silencing																						GCAGAYAC
Skeletal system development	skeletal system development	RAAAGWAA	UACUUWUG						YGGUUUUU				AUUACUUU							AGGTTKGA																		ABGTTTA			GTGTYTA
Skeletal system development	cartilage development	RAAAGWAA	UACUUWUG						YGGUUUUU				AUUACUUU																									ABGTTTA			GTGTYTA
Skeletal system development	osteoblast differentiation			ACCAACC
Stem cell homeostatis and differentiation	cell fate commitment	RAAAGWAA	UACUUWUG									GGAMAG												AGCTSCTG				CCAAAK
Stem cell homeostatis and differentiation	stem cell differentiation	RAAAGWAA	UACUUWUG						YGGUUUUU				AUUACUUU							AGGTTKGA			GCAGAYAC					CCAAAK		CKGCTAAA								ABGTTTA
Stem cell homeostatis and differentiation	stem cell development	RAAAGWAA	UACUUWUG						YGGUUUUU				AUUACUUU																									ABGTTTA
Stem cell homeostatis and differentiation	cell growth	RAAAGWAA	UACUUWUG						YGGUUUUU				AUUACUUU																									ABGTTTA			GTGTYTA
Stem cell homeostatis and differentiation	cell fate specification	RAAAGWAA	UACUUWUG	ACCAACC																					CACTTAGS			CCAAAK													GTGTYTA
Stem cell homeostatis and differentiation	regulation of stem cell differentiation		UACUUWUG																				GCAGAYAC					CCAAAK		CKGCTAAA
Stem cell homeostatis and differentiation	negative regulation of cell differentiation	RAAAGWAA																	ACCWY																								CCTARAG
Stem cell homeostatis and differentiation	mesenchyme morphogenesis																			AGGTTKGA										CKGCTAAA
Stem cell homeostatis and differentiation	positive regulation of cell morphogenesis involved in differentiation																						GCAGAYAC
Stem cell homeostatis and differentiation	regulation of cell morphogenesis involved in differentiation																						GCAGAYAC
Stem cell homeostatis and differentiation	positive regulation of epithelial to mesenchymal transition																						GCAGAYAC
Urogenital system development	kidney development	RAAAGWAA	UACUUWUG						YGGUUUUU				AUUACUUU																									ABGTTTA			GTGTYTA
Urogenital system development	renal system development	RAAAGWAA	UACUUWUG						YGGUUUUU				AUUACUUU																									ABGTTTA			GTGTYTA
Urogenital system development	ureteric bud morphogenesis	RAAAGWAA	UACUUWUG						YGGUUUUU				AUUACUUU																									ABGTTTA			GTGTYTA
Urogenital system development	ureteric bud development	RAAAGWAA	UACUUWUG						YGGUUUUU				AUUACUUU																									ABGTTTA			GTGTYTA
Urogenital system development	branching involved in ureteric bud morphogenesis	RAAAGWAA	UACUUWUG						YGGUUUUU				AUUACUUU																									ABGTTTA			GTGTYTA
Urogenital system development	urogenital system development	RAAAGWAA	UACUUWUG						YGGUUUUU				AUUACUUU																									ABGTTTA			GTGTYTA
Urogenital system development	developmental process involved in reproduction	RAAAGWAA
Urogenital system development	cellular response to gonadotropin stimulus										GGKUGGGG
Urogenital system development	response to gonadotropin										GGKUGGGG
Urogenital system development	reproductive structure development	RAAAGWAA																																										AAGGSCAC
Urogenital system development	cell proliferation involved in kidney development																																										CCTARAG
Urogenital system development	male gonad development																																											AAGGSCAC
Urogenital system development	gonad development																																											AAGGSCAC
Urogenital system development	development of primary male sexual characteristics																																											AAGGSCAC
Urogenital system development	male sex differentiation																																											AAGGSCAC
